# Supplementary material for: Evaluation of the Photocatalytic Activity of Distinctive-Shaped ZnO Nanocrystals Synthesized Using Latex of Different Plants Native to the Amazon Rainforest
Source: Nanomaterials (Basel). 2022 Aug 22;12(16):2889. doi: 10.3390/nano12162889 (PMC9416145; doi:10.3390/nano12162889)
Supplement: Supplementary file 1 [file nanomaterials-12-02889-s001.zip]

Archive with 1 entries (1 files):
- nanomaterials-1877068-supplementary.pdf
